# Supplementary material for: Expanding Predictive Capacities in Toxicology: Insights from Hackathon-Enhanced Data and Model Aggregation
Source: Molecules. 2024 Apr 17;29(8):1826. doi: 10.3390/molecules29081826 (PMC11055041; doi:10.3390/molecules29081826)
Supplement: Supplementary file 1 [file molecules-29-01826-s001.zip]

Archive with 1 entries (1 files):
- molecules-2885307-supplementary.pdf
